# Supplementary material for: MRI Based Preterm White Matter Injury Classification: The Importance of Sequential Imaging in Determining Severity of Injury
Source: PLoS One. 2016 Jun 3;11(6):e0156245. doi: 10.1371/journal.pone.0156245 (PMC4892507; doi:10.1371/journal.pone.0156245)
Supplement: S1 Dataset — (XLSX) [file pone.0156245.s002.xlsx]

## Sheet: Cystic WMI
Number	GA	US class	Age first cysts	MRI early	GA @ early MRI	DWI abnormalities	Other abnormalities	Cysts	MRI mid	GA @mid MRI	cysts	Other abnormalities	MRI TEA	GA @ TEA MRI	Cysts	VM	Gliosis	WM loss	(PLIC)	Thalamic volume	MRI score																											PLIC T1
601	28.7143	cPVL3	D14	0				-	0				1	41.86	Small multifocal - 1 lobe	Mild	Focal, bilateral	Marked	absent	Reduced	III
602	27.8571	cPVL2	D20	0				-	0				1	40	no	Mild R>L. Irr shape	Extensive, linear	Marked	sparse	Reduced	III
603	30.4286	cPVL3		0				-	0				1	42.29	Extensive, multifocal, fronto-parietal. Bilateral	Moderate	Extensive, bilateral	Moderate	absent	Reduced	III
604	28.1429	cPVL2	D42	0				-	0				1	40.14	Small focal; parietal, bilateral	Mild	Focal bilateral	Mild	sparse, R better	Normal	II
605	29.29	cPVL3	D27	1	31.15	Extensive, R>L	Abn DWI in R PLIC, both peduncles, both optic radiations.	No	0				1	43.15	Large focal only right side	Mild	Focal, bilateral	Bilateral, R>L	sparse Lt better	Left reduced	III
606	30.57	cPVL3	7w	0				-	0				1	41.86	Extensive, multiple frontal, some parietal. Bilateral	Very mild, mainly anterior (caudate one)	Focal, bilateral	Moderate	absent	Markedly reduced	III
607	27	cPVL3		0				-	0				1	42.29	Extensive, parietal bilateral, high	Moderate	Focal, bilateral	Moderate	abnormal	Reduced	III
608	26.8571	cPVL3	D18	0				-	1	29.86	Extensive, multifocal	Punctate lesions, including optic radiations. Posterior enlargement lateral ventricles	1	42.86	Single small cysts, parietal, bilateral	Mild, irregular shape	Confluent, bilateral, not extensive	Mild	normal	Normal	II
609	33.29	cPVL3	D20	1	34.15	Extensive bilateral	Abn DWI in PLIC, peduncles, & optic radiations. Grade II IVH. Cerebellar punctate lesions	No	0				1	39.43	Extensive, bilateral	Moderate	Focal, bilateral	Marked	absent	Reduced	III
610	29.43	cPVL2		0				-	0				1	40.57	Small-medium, multifocal. Parietal, only right	No	Some focal (confluent), bilateral, R>L	Mild-Moderate	sparse	Normal	II
611	31.57	cPVL3	D29	1	34.71	Extensive, bilateral	Abnormal DWI PLIC & peduncles & optic radiations. Abnormal BGT. Signs of SVT	Extensive. Haemorrhagic conversion	0				1	41	Very extensive, fronto-parieto-occipital; bilateral	Moderate	Focal, bilateral	Moderate	absent	Reduced	III
612	29.43	cPVL3	4w	1	30.72	Extensive, bilateral L>R	IVH (involving optic radiations). Posterior fossa haem	No	0				1	40.72	Extensive, fronto-parietal & temporal. Bilateral	Mild	Focal, bilateral	Mild	sparse	Reduced	III
613	31	cPVL3	5w	0				-	0				1	36.29	Very extensive, fronto-parieto-occipital; bilateral	Mild	Minimal, focal	Moderate	absent	Reduced	III
614	31.71	cPVL3		1	33.28	Extensive bilateral	Abnormal DWI PLIC & peduncles & optic radiations. Abnormal BGT. Extensive cysts already present	DWI+/Cysts	0				0		-	-	-		-
615	29.86	cPVL3		0				-	0				1	42.15	Extensive fronto-parietal, bilateral	Mild, irregular shape	Focal, bilateral	Moderate	abnormal	Mildly reduced	III
616	34	cPVL3		1	35.14	Extensive, linear-multifocal, L>R	Abnormal DWI PLIC & peduncles & optic radiations. Some haemorrhagic lesions PVWM. Funny lesion left PLIC	No	0				1	40.57	Extensive, fronto-parietal. Bilateral	Mild, not irregular	Multifocal, L>R	Marked	absent	Reduced	III
617	24.71	cPVL3		0				-	1	30	Extensive, bilateral, subcortical	Abnormal BGT	0		-	-	-		-
618	30.14	cPVL3		0				-	0				1	43.43	Extensive fronto-parietal, bilateral	No	no	Yes	normal	Normal	III
619	35.43	cPVL3		1	36.29	Multifocal, postero-parieto + 2 frontal	IVH including 4th ventricle. High SI (T2) both cerebellar hemispehres. High SI (T1) both thalami and WM diffuse. DWI abnormal thalami	No	0				1	43.72	Small multifocal, extensive	No, but slightly irregular borders	Focal, mild, bilateral	Moderate	sparse	Reduced	III
620	32	cPVL3	D18	0				-	0				1	39.72	Very large anteriorly, going down, L>R	Moderate, irregular borders, angular	Linear along ventricles, R>L	Marked	abnormal	Reduced	III
621	34.29	cPVL3	D30	1	38	Extensive, bilateral	Extensive cysts already present. PLIC very abnormal on T2		0				1	41.43	Extensive fronto-parietal; bilateral	Mild	Marked	Some, around cystic areas	abnormal	Reduced	III
622	29.71	cPVL3	D43	1	31	Extensive, bilateral	Abnormal DWI PLIC. IVH. Funny non-haemorrhagic lesions subcortical WM. Mild ventricular dilatation	No	0				1	40.43	Extensive fronto-parietal, bilateral. R>L	Mild, irregular shape	Multifocal bilateral	Mild-moderate	sparse	Mildly reduced	III
623	32	cPVL3	D22	1	33	Extensive, bilateral	Abnormal DWI PLIC & peduncles. GMH. Very high SI (T2) in PLICs	No	0				1	40.43	Multiple, small. Parietal	Mild-moderate. Irregular shape	Bilateral, R>L	Linear PV, bilateral	sparse	Reduced	III
624	32.14	cPVL3	D22	0				-	1	35.57	Extensive large multiple cysts, parietal. L>R	GMH-IVH + bilateral punctate haemorrhagic cerebellar lesions. Bilateral cysts CT notch	1	43.43	One large, only seen on left side. Parietal	Moderate	Multifocal non-confluent, bilateral	Marked	absent	Reduced	III
625	30.86	cPVL3	D58	0				-	0				1	41.43	Several, large, mainly frontal; some smaller parietal; bilateral	Mild, irregular shape	Focal, linear, bilateral	Marked		Mildly reduced	III
626	27.86	cPVL3	D20	0				-	1	1900-01-31 17:16:48	Extensive, multifocal, R>L	Moderate VM	1	41.57	Small PV single cysts (2-3). Only right	Mild-moderate	Multifocal + linear, R>L	Marked, R>L	sparse	Reduced, R>L	III
627	34.29	cPVL3	D22	1	34.43	Extensive, bilateral	Abnormal DWI PLIC & peduncles & cerebellum (including vermis). Small IVH.	Several punctate haemorrhagic lesions	0				1		Large extensive, bilateral. Fronto-parieto-temporal	Mild	Linear, around cysts, bilateral	Moderate	absent	Mildly reduced	III
628	31.71	cPVL3 R>L	D15	0					1	36,00	Bilateral extensive cysts, frontal & parietal	Mild-moderate ventricular dilatation, R>L	1	42,00	Single small cysts, parietal, bilateral	Moderate R>L; irregular shape	Bilateral, extensive, linear along ventricles	Marked	abnormal	Reduced	III
629	30.5	cPVL3	D7	1	31.29	Extensive, bilateral		No	0				1	41.29	Multiple	Moderate-large	Linear PV	Marked	absent		III
630	27	cPVL3 L>R	D8	1	30,72	Extensive, bilateral, quite far out the ventricles.	Large haemorrhagic WM lesions. Punctate lesions left cerebellar hemisphere. Cysts already present?		0				1	41,00	Multiple, far away from ventricles	Mild, not very irregular	Focal bilateral	Moderate	sparse Lt better		III
631	32.29	cPVL3		1	32.57	Extensive, bilateral	DWI abn PLIC & peduncles & optic radiations	No	0				1		Extensive fronto-parietal, bilateral	Moderate	Focal, bilateral	Marked			III
632	27.5714	cPVL3	D16						0				1	40	Small, multifocal	Moderate, irregular shape	Linear along ventricles	Marked	absent		III
633	28	cPVL2							0				1	41.85	No	Mild left side	Focal, bilateral	Mild-moderate	normal		II
634	29	cPVL4	D21						1	32.28	Extensive, bilateral	Very severe, widespread (BGT + WM)	0
635	33	cPVL4	D0						1	33.57	Extensive, bilateral, subcortical	Moderate ventricular dilatation. Abnormal BGT	0
636	33	cPVL4	D0						1	33.57	Extensive, confluent, bilateral, subcortical	Moderate ventricular dilatation. Abnormal BGT. Large parenchymal right fronto-parietal haemorrhage	0
637	24	cPVL3							1	31	Extensive, confluent, bilateral, subcortical	Moderate ventricular dilatation.	1	42	Extensive, fronto-parietal, bilateral	Moderate	Some focal	Mild-Moderate	abnormal	Mildly reduced	III
638	32	cPVL3							1	33.29	Bilateral, extensive		1	41.7	Focal, parietal	Mild	Linear	Mild	abnormal		III
639	29.43	cPVL3	D33						1	33.71	Bilateral, PV, parietal. L>R	No	1	40.71	Focal, parietal, PV. L>R	No	Linear along ventricles and in CSO, bilateral	Mild		Mildly reduced	III
640	32	cPVL2							0				1	40.71	Extensive, parietal, bilateral	Mild, irregular shape	Some focal, PV	Mild	abnormal	Mildly reduced	III
641	30.14	cPVL3	D25						0				1	40.43	Extensive, fronto-parietal, bilateral	Mild, posterior> anterior. Irregular shape	Focal-linear along ventricles. Bilateral	Mild-moderate	abnormal	Reduced	III
642	29.41	cPVL2	D25	1	30	Extensive	Small R IVH. Abnormal SI on conventional imaging		0				1	39.86	Small multifocal, parietal, L>R	No	Bilateral, linear along ventricles	Mild	abnormal	Mildly reduced	III
643	28.43	cPVL2	D18						1	33.42	No	Linear PVWM lesions. Mild Ventricular dilatation	1	41.71	No	No. Irregular borders	Linear confluent, bilateral	Mild	abnormal	Mildly reduced	II
644	30	cPVL3	D17						0				1	40	Very few, PV, L>R	Moderate, irregular shape	Linear along lateral ventricles, bilateral	Marked	sparse	Reduced	III
645	27.14	cPVL2	7w						0				1	41.28	No	Mild, irregular shape	Bilateral, linear confluent	Mild	abnormal	Mildly reduced	II
646	29.14	cPVL3	D18	1	30				0				1	42.57	Extensive, parietal, bilateral	Mild-moderate. Irregular shape	Some around cysts	Mild-moderate	absent	Mildly reduced	III
647	30	cPVL2							0				1	42.57	Focal, parietal, PV. R>L	Moderate, irregular shape	Linear along lateral ventricles, bilateral	Moderate	abnormal	Reduced	III

## Sheet: Non-cystic WMI
Number	GA	IVH_Papile	IVH_binary	PHVD_binary	MRI30_PWML_binary	MRI40_PWML_binary	PWML_bothtimepoints	MRI30_lesiononDWI	MRI30_DWIandSWIpositive	MRI40_lesionsonDWI	DOL_MRI30	MRI40_PWML		MRI30_PWML_appearance	MRI40_PWML_appearance	Appearance_change	MRI30_PWML_linear	MRI30_PWML_cluster	MRI30_PWML_mixed	MRI30_PWML_location	MRI30_PWML_laterality	MRI40_PWML_linear	MRI40_PWML_mixed	MRI40_PWML_cluster	MRI40_PWML_location	MRI40_PWML_laterality	MRI40_PLICasymmetry	Only_PWML	Other_lesion_classification	Appearance_fortable1	MRI40_gradeIVH
555	30.2857	0	0	0	1	1	1	yes	no	no	2	<6	1a	mixed	clusters/solitary	1	yes	yes	yes	anterior-mid	bilateral	no	1	yes	anterior	bilateral	no	yes	NA	mixed	no
519	30.8571	2	1	0	1	1	1	yes	yes	no	3	<6	1a	mixed	linear	2	yes	yes	yes	anterior-mid	bilateral	yes	1	no	anterior-mid	bilateral	no	no	>6 cerebellar lesions	mixed	1-2a
557	31.5714	2	1	0	1	1	1	yes	no	no	5	<6	1a	clusters/solitary	clusters/solitary	0	no	yes	no	mid-region	bilateral	no	1	yes	mid-posterior	bilateral	no	no	LS	clusters/solitary	no
511	31.1429	0	0	0	1	1	1	yes	no	no	6	>=6	1b	mixed	linear	2	yes	yes	yes	anterior-mid	bilateral	yes	1	no	anterior	bilateral	no	yes	NA	mixed	no
576	32.7143	0	0	0	1	1	1	yes	yes	no	6	<6	1a	mixed	linear	2	yes	yes	yes	anterior-mid	bilateral	yes	1	no	mid-region	bilateral	no	yes	NA	mixed	no
554	30.4286	0	0	0	1	1	1	yes	no	no	7	>=6	1b	clusters/solitary	clusters/solitary	0	no	yes	no	anterior-mid	bilateral	no	1	yes	anterior-mid	bilateral	no	yes	NA	clusters/solitary	no
586	30	3	1	0	1	1	1	yes	no	no	7	>=6	1b	clusters/solitary	mixed	-1	no	yes	no	anterior-mid	bilateral	yes	2	yes	anterior-mid	bilateral	no	yes	NA	clusters/solitary	1-2a
524	32	4	1	1	1	1	1	yes	yes	no	7	>=6	1b	mixed	mixed	0	yes	yes	yes	overall	bilateral	yes	2	yes	overall	bilateral	no	no	PVHI	mixed	1-2a
548	30.8571	0	0	0	1	1	1	yes	no	no	8	>=6	1b	clusters/solitary	mixed	-1	no	yes	no	overall	bilateral	yes	2	yes	anterior-mid	bilateral	no	yes	NA	clusters/solitary	1-2a
581	29.4286	0	0	0	1	1	1	yes	no	no	8	>=6	1b	mixed	mixed	0	yes	yes	yes	anterior-mid	bilateral	yes	2	yes	anterior-mid	bilateral	no	yes	NA	mixed	1-2a
551	31.4286	0	0	0	1	1	1	yes	no	no	10	>=6	1b	clusters/solitary	mixed	-1	no	yes	no	overall	bilateral	yes	2	yes	overall	bilateral	asymmetry	yes	NA	clusters/solitary	1-2a
597	30.5714	0	0	0	1	1	1	yes	yes	no	10	3	1a	clusters/solitary	linear	1	no	yes	no	anterior	unilateral	yes	1	no	anterior	unilateral	no	yes	NA	clusters/solitary	no
580	28.5714	1	1	0	1	1	1	yes	yes	no	10	>=6	1b	mixed	linear	2	yes	yes	yes	anterior-mid	bilateral	yes	1	no	anterior-mid	bilateral	no	yes	NA	mixed	1-2a
529	31.4286	0	0	0	1	1	1	yes	no	no	11	>=6	1b	clusters/solitary	mixed	-1	no	yes	no	anterior-mid	bilateral	yes	2	yes	anterior-mid	bilateral	asymmetry	yes	NA	clusters/solitary	1-2a
599	29.2857	0	0	0	1	1	1	yes	no	no	13	<6	1a	clusters/solitary	linear	1	no	yes	no	overall	bilateral	yes	1	no	mid-region	bilateral	asymmetry	no	cPVL	clusters/solitary	no
541	31.2857	0	0	0	1	1	1	yes	yes	no	14	>=6	1b	mixed	linear	2	yes	yes	yes	anterior-mid	bilateral	yes	1	no	anterior-mid	bilateral	no	no	>6 cerebellar lesions	mixed	no
115	27.8571	0	0	0	1	1	1	no	no	no	14	<6	1a	clusters/solitary	linear	1	no	yes	no	anterior-mid	unilateral	yes	1	no	anterior	bilateral	no	yes	NA	clusters/solitary	no
186	27.8571	0	0	0	1	0	0	no	no	NA	15	no	1a	clusters/solitary	NA	#NULL!	no	yes	no	anterior	unilateral				NA	NA	no	yes	NA	clusters/solitary	no
110	27.2857	0	0	0	1	1	1	no	no	no	16	<6	1a	mixed	linear	2	yes	yes	yes	anterior-mid	bilateral	yes	1	no	anterior	bilateral	no	yes	NA	mixed	1-2a
131	27.7143	3	1	1	1	1	1	no	no	no	16	>=6	1b	mixed	mixed	0	yes	yes	yes	anterior-mid	bilateral	yes	2	yes	anterior-mid	bilateral	no	yes	NA	mixed	1-2a
535	28.4286	0	0	0	1	0	0	no	no	NA	16	no	1a	clusters/solitary	NA	#NULL!	no	yes	no	anterior	bilateral				NA	NA	no	yes	NA	clusters/solitary	no
503	32.2857	2	1	0	1	1	1	no	no	no	16	>=6	1b	mixed	linear	2	yes	yes	yes	mid-region	bilateral	yes	1	no	anterior-mid	bilateral	no	yes	NA	mixed	1-2a
209	27.8571	0	0	0	1	1	1	no	no	no	17	<6	1a	clusters/solitary	linear	1	no	yes	no	anterior	unilateral	yes	1	no	anterior	bilateral	no	yes	NA	clusters/solitary	no
585	29.4286	3	1	0	1	0	0	no	no	NA	18	no	1a	clusters/solitary	NA	#NULL!	no	yes	no	anterior	bilateral				NA	NA	no	yes	NA	clusters/solitary	1-2a
547	30.4286	0	0	0	1	1	1	yes	yes	no	19	<6	1a	mixed	linear	2	yes	yes	yes	anterior	bilateral	yes	1	no	anterior	bilateral	no	yes	NA	mixed	no
574	30.1429	0	0	0	1	1	1	no	no	no	19	<6	1a	clusters/solitary	clusters/solitary	0	no	yes	no	anterior-mid	bilateral	no	1	yes	anterior-mid	bilateral	no	yes	NA	clusters/solitary	1-2a
124	26.5714	0	0	0	1	0	0	no	no	NA	21	no	1a	clusters/solitary	NA	#NULL!	no	yes	no	mid-region	unilateral	#NULL!	#NULL!	#NULL!	NA	NA	no	yes	NA	clusters/solitary	no
114	27.1429	2	1	0	1	1	1	no	no	no	30	>=6	1b	mixed	mixed	0	yes	yes	yes	anterior-mid	bilateral	yes	2	yes	anterior	bilateral	no	no	>6 cerebellar lesions	mixed	1-2a
82	25.5714	0	0	0	1	1	1	no	no	no	30	<6	1a	clusters/solitary	clusters/solitary	0	no	yes	no	anterior-mid	bilateral	no	1	yes	anterior	bilateral	no	yes	NA	clusters/solitary	no
17	25.7143	2	1	0	1	0	0	no	no	NA	31	no	1a	clusters/solitary	NA	#NULL!	no	yes	no	mid-region	unilateral	#NULL!	#NULL!	#NULL!	NA	NA	no	yes	NA	clusters/solitary	1-2a
84	25.8571	0	0	0	1	0	0	no	no	NA	31	no	1a	clusters/solitary	NA	#NULL!	no	yes	no	mid-region	bilateral	#NULL!	#NULL!	#NULL!	NA	NA	no	yes	NA	clusters/solitary	no
116	25.1429	0	0	0	1	0	0	no	no	NA	31	no	1a	clusters/solitary	NA	#NULL!	no	yes	no	mid-region	unilateral	#NULL!	#NULL!	#NULL!	NA	NA	no	yes	NA	clusters/solitary	1-2a
135	25.8571	2	1	0	1	1	1	no	no	no	36	<6	1a	clusters/solitary	linear	1	no	yes	no	mid-region	bilateral	yes	1	no	anterior	bilateral	no	yes	NA	clusters/solitary	no
501	27.4286	1	1	0	1	1	1	yes	no	no	38	>=6	1b	clusters/solitary	linear	1	no	yes	no	anterior-mid	bilateral	yes	1	no	anterior-mid	bilateral	no	yes	NA	clusters/solitary	no
93	24.7143	0	0	0	1	0	0	no	no	NA	39	no	1a	clusters/solitary	NA	#NULL!	no	yes	no	anterior-mid	bilateral	#NULL!	#NULL!	#NULL!	NA	NA	no	yes	NA	clusters/solitary	no
